# Supplementary material for: Extracellular acidosis restricts one-carbon metabolism and preserves T cell stemness
Source: Nat Metab. 2023 Jan 30;5(2):314–30. doi: 10.1038/s42255-022-00730-6 (PMC9970874; doi:10.1038/s42255-022-00730-6)
Supplement: Supplementary file 3 — Statistical source data for Supplementary Figures [file 42255_2022_730_MOESM3_ESM.xlsx]

## Sheet: Supplementary Fig.1
	Supplementary Fig. 1 Elevated [H+] inhibits T cell proliferation
	Supplementary Fig. 1b		Rel. Cell Number (%)
			Day 9			Day 11
		Ctrl	100	100	100	100	100	100
		10mM	32.2623	33.6029	33.4511	26.3538	26.2541	26.4203
		IL-7+IL-15	67.7301	66.1908	59.5204	43.5472	40.3385	45.1974
	Supplementary Fig. 1c		Cell cycle phase+ (%)
			G1			S			G2/M
		Ctrl	26	26.1	26.4	60.8	63.9	57.7	8.08	6.02	9.23
		10mM	50.7	52.4	49.7	36.7	35.5	37.4	9.18	8.64	8.97
		pH6.6	36.9	34.9	35.2	53	55.6	55.6	6.85	6.41	6.07

## Sheet: Supplementary Fig.2
	Supplementary Fig. 2 ↑[H+] treatment has slight effects on T cell activation and induces a stemness-like phenotype after T cell full activation
	Supplementary Fig. 2b		Normalized cell size
		Naïve	0.986758	1	0.978805
		Ctrl	1.43409	1.40995	1.38964
		10mM	1.29147	1.33344	1.29292
		pH6.6	1.32383	1.34378	1.31904
	Supplementary Fig. 2d		CCR7+CD62L+CD8+ (%)
		Ctrl	5.94	6.04	6.12
		10mM	54.3	54.5	55.6
		pH6.6	23.6	23.6	24.7
	Supplementary Fig. 2e		CD45RO-CD27+ (%)			CD45RO+CD27+ (%)			CD45RO+CD27- (%)			CD45RO-CD27- (%)
		Ctrl	51.5	52.1	51.4	17.6	17.2	17.6	24.3	24.2	24.2	6.65	6.56	6.8
		10mM	68.2	68	68.6	23.5	23.5	22.9	5.64	6.27	6.01	2.65	2.19	2.52
		pH6.6	58.3	58.8	58.9	20.4	20.6	20.2	16.5	16.6	16.6	4.74	4.04	4.37
	Supplementary Fig. 2f		TCF1 MFI (x102)
		Ctrl	1.55	1.53	1.53
		10mM	5.08	5.05	4.98
		pH6.6	3.26	3.33	3.31

## Sheet: Supplementary Fig.3
	Supplementary Fig. 3 Short-term ↑[H+] exposure has no effects on stem-like signatures
	Supplementary Fig. 3a		TNF-α+IFN-γ+ (%)
		Ctrl	24.3	26.9	24.1
		10mM	14.3	10.6	12.8
		pH6.6	19.1	23	17.7
	Supplementary Fig. 3b		CCR7+CD62L+CD8+ (%)
		Ctrl	8.68	8.37	8.01
		10mM	6.38	6.59	6.9
		pH6.6	6.2	6.56	7.25
	Supplementary Fig. 3c		TCF1 MFI
		Ctrl	203	211	210
		10mM	186	209	189
		pH6.6	163	164	155

## Sheet: Supplementary Fig.4
	Supplementary Fig. 4 Extracellular acidosis shows much higher efficacy in promoting a T cell stemness-like state as compared to sodium lactate
	Supplementary Fig. 4b		CCR7+CD62L+CD8+ (%)
	Sodium lactate	0mM	12.7	12	13.5
		10mM	13.3	17.8	12.7
		20mM	17.2	17.1	14.8
		40mM	47.4	46.6	43.2
	Lactic acid	10mM	39.5	40.2	39.5
	Supplementary Fig. 4c		CD45RO-CD27+ (%)			CD45RO+CD27+ (%)			CD45RO+CD27- (%)			CD45RO-CD27- (%)
	Sodium lactate	0mM	43.7	44.4	45.4	30.4	29.1	29.6	21.7	23	21	4.19	3.45	4.08
		10mM	54.1	52.9	54.2	22.3	24.9	21.6	18.1	17.6	18.5	5.51	4.56	5.7
		20mM	68.4	67.2	69.1	14.1	13.9	11.9	9.99	10.7	11	7.46	8.22	7.98
		40mM	72.5	72.3	71.4	11.9	11.5	11.3	7.81	7.71	8.17	7.88	8.51	9.05
	Lactic acid	10mM	64.6	67.8	68.8	32.3	29.1	28.6	1.85	1.92	1.59	1.28	1.2	1.08
	Supplementary Fig. 4d		TCF1 MFI (x102)
	Sodium lactate	0mM	1.46	1.46	1.48
		10mM	1.66	1.69	1.71
		20mM	1.43	1.4	1.44
		40mM	3.82	3.96	3.96
	Lactic acid	10mM	9.63	9.72	9.72
	Supplementary Fig. 4e		TNF-α+IFN-γ+ (%)
	Sodium lactate	0mM	58.7	58.3	59.8
		10mM	26	27.6	30.7
		20mM	24.2	24	22.9
		40mM	20.1	21.8	23.3
	Lactic acid	10mM	11.8	15.5	8.28

## Sheet: Supplementary Fig.6
	Supplementary Fig. 6 The effects of methionine on T cell exhaustion in vitro
	Supplementary Fig. 6b		PD-1 MFI			TIM-3 MFI (x102)			LAG-3 MFI (x103)
		ctrl	80.6	86.9	79	2.91	2.87	2.89	10.613	10.489	10.798
		High (800μM)	106	95.6	92.4	3.02	3.12	3.01	11.982	11.973	12.138
		Low (20μM)	47	38.3	51.6	2.14	2.07	2.18	9.321	9.432	9.347
	Supplementary Fig. 6c		LAG-3+TIM-3+ (%)
		ctrl	21	20.4	20.9
		High (800μM)	22.4	23.8	22.3
		Low (20μM)	13.3	12.7	14
