# Supplementary material for: Extracellular acidosis restricts one-carbon metabolism and preserves T cell stemness
Source: Nat Metab. 2023 Jan 30;5(2):314–30. doi: 10.1038/s42255-022-00730-6 (PMC9970874; doi:10.1038/s42255-022-00730-6)
Supplement: Source Data Fig. 1 — Statistical Source Data [file 42255_2022_730_MOESM4_ESM.xlsx]

## Sheet: Sheet1
	Fig. 1 ↑[H+] exposure facilitates the differentiation of stem-like CD8+ T cells
	Fig.1b		CCR7+CD62L+CD8+ (%)
		ctrl	4.49	4.98	5.34
		10mM	61.5	61.4	63.1
		pH6.6	30.7	29.6	30.3
	Fig.1c		TCF1 MFI (x102)
		ctrl	7.64	7.86	7.04
		10mM	20.01	21.93	19.21
		pH6.6	12.93	12.83	15.06
	Fig.1d		TNF-α+IFN-γ+ (%)
		ctrl	29.6	27.7	29.4
		10mM	9.73	9.21	8.65
		pH6.6	15.4	16.1	16.5
	Fig.1h		Relative BACH2 mRNA level			Relative KLF2 mRNA level			Relative LEF1 mRNA level			Relative TCF7 mRNA level
		ctrl	1.02	1.01	0.97	1.01	0.98	1	1.01	0.99	0.99	1.34	0.87	0.85
		10mM	3.07	3.03	2.97	2.16	2.59	1.98	2.87	2.76	3.54	3.39	4.08	3.94
		pH6.6	2.57	2.06	2.32	1.28	1.28	1.31	3.68	3.63	3.63	4.36	4.51	5.15
