# Supplementary material for: Extracellular acidosis restricts one-carbon metabolism and preserves T cell stemness
Source: Nat Metab. 2023 Jan 30;5(2):314–30. doi: 10.1038/s42255-022-00730-6 (PMC9970874; doi:10.1038/s42255-022-00730-6)
Supplement: Source Data Fig. 2 — Statistical Source Data [file 42255_2022_730_MOESM5_ESM.xlsx]

## Sheet: Sheet1
	Fig. 2 ↑[H+] exposure triggers metabolic reprogramming and suppresses mTOR signaling
	Fig. 2c		Lactate m+3 labeling (% of total)			Pyruvate m+3 labeling (% of total)
		ctrl	71.27	69.83	72.54	72	66.64	72.31
		10mM	50.34	20.33	48.4	49.61	25.62	47.46
	Fig. 2d		Citrate m+2 labeling (% of total)			Malate m+2 labeling (% of total)			Succinate m+2 labeling (% of total)
		ctrl	37.27	38.32	38.41	21.4	21.05	21.28	22.03	21.45	21.36
		10mM	22.83	22.64	21.9	5.17	6.58	5.67	5.92	7.41	5.85
	Fig. 2e		Acetyl-CoA m+2 labeling (% of total)				Citrate m+2 labeling (% of total)
		ctrl	14.4233	16.0632	11.5361	11.7399	14.913	16.6011	14.2266	12.2577
		10mM	22.96	21.6236	20.8581	19.9088	21.6317	21.2951	19.7742	20.4292
	Fig. 2g		p-S6 MFI (x102)
		ctrl	7.45	6.98	7
		10mM	2.95	2.84	2.86
		pH6.6	2.92	2.91	3
	Fig. 2h		p-4EBP1 MFI (x102)
		ctrl	12.98	13.39	12.65
		10mM	9.54	9.26	9.31
		pH6.6	9.57	9.03	7.89
	Fig. 2i		Puromycin MFI (x103)
		ctrl	16.643	19.263	16.139
		10mM	9.734	10.229	12.244
		pH6.6	9.37	10.036	9.587
