# Supplementary material for: Extracellular acidosis restricts one-carbon metabolism and preserves T cell stemness
Source: Nat Metab. 2023 Jan 30;5(2):314–30. doi: 10.1038/s42255-022-00730-6 (PMC9970874; doi:10.1038/s42255-022-00730-6)
Supplement: Source Data Fig. 3 — Statistical Source Data [file 42255_2022_730_MOESM6_ESM.xlsx]

## Sheet: Sheet1
	Fig. 3 Increased [H+] alters T cell methionine metabolism to preserve epigenetic stemness
	Fig. 3c		SAM m+5 labeling (% of total)			SAH m+4 labeling (% of total)			MTA m+1 labeling (% of total)
		ctrl	75.255	76.6645	77.2127	77.6423	80.2026	79.5672	79.4238	80.5297	79.6502
		10mM	62.2872	57.3164	54.1756	58.0313	61.6335	59.4205	65.3731	63.734	63.3284
		10mM+Met	79.6458	75.2543	79.3425	83.9042	82.6959	81.87	82.897	83.3042	83.0641
	Fig. 3d		12C-methionine (% of total)			13C-methionine (% of total)
		ctrl	13.95	10.08	10.56	86.05	89.92	89.44
		10mM	32.72	33.42	41.67	67.28	66.58	58.33
		10mM+Met	6.42	3.95	4.19	93.58	96.05	95.81
	Fig. 3e		TCF1 MFI (x102)
		ctrl	3.08	3.03	3
		10mM	12.74	12.27	12.54
		10mM+Met	6.81	7.46	7.12
	Fig. 3f		Relative H3K27me3 protein level
		ctrl	1	1	1.00001
		10mM	0.250391	0.28192	0.323191
		10mM+Met	1.04487	1.21765	1.00947
