# Supplementary material for: Extracellular acidosis restricts one-carbon metabolism and preserves T cell stemness
Source: Nat Metab. 2023 Jan 30;5(2):314–30. doi: 10.1038/s42255-022-00730-6 (PMC9970874; doi:10.1038/s42255-022-00730-6)
Supplement: Source Data Fig. 4 — Statistical Source Data [file 42255_2022_730_MOESM7_ESM.xlsx]

## Sheet: Sheet1
	Fig. 4 Mitochondrial fitness is sustained in T cells exposed to↑[H+]
	Fig. 4a		Ctrl (Puro MFI (x103))			DG (Puro MFI (x103))			O (Puro MFI (x103))			DG+O (Puro MFI (x103))
		ctrl	11.447	12.975	12.94	1.897	2.388	3.083	8.399	6.063	8.101	1.591	1.576	1.625
		10mM	11.131	10.364	10.679	4.493	3.933	3.92	5.268	4.287	4.053	1.505	1.63	1.661
	Fig. 4b		Glycolytic capacity (%)				Fig. 4c		Mitochondrial dependence (%)
		ctrl	55.5195	59.8561	57.2338			ctrl	44.4805	40.1439	42.7662
		10mM	39.092	32.7319	26.5247			10mM	60.908	67.2681	73.4753
	Fig. 4e		Basal OCR (pmol/min)									Maximal Respiration (pmol/min)
		ctrl	145.462	142.856	143.005	160.316	154.529	158.896	150.81	151.02	151.659	643.127	604.308	556.879	523.916	485	458.05	310.374	301.24	290.893
		10mM	313.786	314.966	320.071	292.379	289.15	291.817	332.312	334.68	339.331	1866.83	1724.61	1720.98	1793.02	1671.78	1560.52	1861.61	1677.18	1652.43
	Fig. 4f		SRC (% of Basal OCR)
		ctrl	347.01	349.616	349.468	303.199	308.987	304.62	284.465	284.255	283.615
		10mM	1526.7	1525.52	1520.41	1398.81	1402.04	1399.37	1312.33	1309.96	1305.31
	Fig. 4h		Basal ECAR (mpH/min)									Stressed ECAR (mpH/min)
		ctrl	30.77	31.25	31.87	32.87	32.98	33.71	29.91	30.37	31.34	78.89	87.35	90.9	80.19	87.68	90.91	71.65	80.46	83.58
		10mM	18.29	22.94	27.88	19.97	24.41	29.88	21.62	25.26	30.51	51.81	61.72	67.36	49.04	58.8	65	50.82	61.64	69.14
	Fig. 4j		MTG MFI (x102)				Fig. 4k		TMRMLowCD8+ (%)
		ctrl	26.79	30.36	26.76			ctrl	11.2	11.5	11.2
		10mM	42.59	42.68	36.05			10mM	25.3	25.3	25.6
		pH6.6	35.58	36.8	34.27			pH6.6	16.3	16.1	16.4
	Fig. 4m		ctrl	10mM	pH6.6
	Mitochondrial area (μm2)		0.285	0.836	0.39
			0.103	0.535	0.539
			0.224	0.351	0.248
			0.109	0.277	0.291
			0.164	0.282	0.274
			0.342	0.556	0.259
			0.551	0.628	0.319
			0.527	0.725	0.319
			0.377	0.558	0.721
			0.641	0.373	0.461
			0.34	0.506	0.296
			0.423	0.669	0.395
			0.466	0.738	0.646
			0.441	1.069	0.642
			0.618	0.594	0.677
			0.18	0.67	0.905
			0.457	0.613	1.103
			0.331	0.541	0.463
			0.245	0.501	0.503
			0.753	0.773	0.766
			0.38	0.982	0.535
			0.445	1.198	0.547
			0.334	0.476	0.557
			0.379	0.581	0.415
			0.416	0.414	0.347
			0.188	0.559	0.227
			0.351	0.442	0.218
			0.451	0.883	0.32
			0.364	0.206	0.563
			0.514	0.332	0.626
			0.198	0.704	0.355
			0.362	0.654	0.557
			0.347	0.8	0.727
			0.118	0.432	0.365
			0.127	0.358	0.372
			0.241	1.247	0.249
			0.646	0.742	0.437
			0.364	0.45	0.471
			0.378	0.525	0.237
			0.493	0.82	0.292
			0.555	1.136	0.287
			0.163	0.5	0.47
			0.126	0.503	0.637
			0.162	0.602	0.418
			0.092	0.888	0.239
			0.2	0.667	0.517
			0.152	0.397	0.674
			0.195	0.661	0.834
			0.129	0.671	0.42
			0.189	0.358	0.515
			0.142	0.494	0.677
			0.252	0.527	0.527
			0.237	0.498	1.146
			0.34	0.327	1.013
			0.568	0.964	0.471
			0.177	0.514	0.485
			0.339	1.194	0.508
			0.357	0.206	0.735
			0.309	0.658	0.415
			0.268	0.932	0.441
			0.121	0.227	0.604
			0.21	0.243	0.495
			0.228	1.178	0.457
			0.225	0.422	0.454
			0.196	0.524	0.291
			0.254	1.339	0.36
			0.152	0.763	0.525
			0.165	1.323	0.242
			0.192	0.491	0.197
			0.182	0.626	0.35
			0.233	0.87	0.994
			0.209	0.408	0.431
			0.33	0.677	0.424
			0.647	0.713	1.104
			0.137	1.389	0.928
			0.203	1.083	0.661
			0.092	0.9	0.313
			0.11	0.742	0.342
			0.18	0.962	0.548
			0.117	0.633	0.894
			0.197	0.424	0.315
			0.219	0.338	0.482
			0.348	0.233	1.012
			0.279	0.686	0.429
			0.524	0.544	0.562
			0.17	0.37	0.239
			0.488	0.481	0.794
			0.655	0.44	0.279
			0.41	0.84	0.501
			0.167	0.408	1.279
			0.232	0.344	0.891
			0.24	0.301	1.097
			0.167	0.288	0.845
			0.295	0.812	0.797
			0.504	0.293	1.316
			0.691	0.323	0.592
			0.259	0.532	0.461
			0.299	0.307	0.668
			1.097	0.649	0.915
			1.171	0.426	0.651
			0.497	0.783	0.502
			0.682	0.507	0.565
			0.404	0.896	0.414
			0.17	0.325	0.571
			0.137	0.616	0.209
			0.137	0.523	0.773
			0.354	0.865	0.732
			0.468	0.858	1.061
			0.342	0.517	0.761
			0.32	0.874	0.518
			0.378	0.383	1.02
			0.329	1.283	0.822
			0.12	0.829	0.684
			0.991	0.951	0.978
			0.963	1.091	1.177
