# Supplementary material for: Extracellular acidosis restricts one-carbon metabolism and preserves T cell stemness
Source: Nat Metab. 2023 Jan 30;5(2):314–30. doi: 10.1038/s42255-022-00730-6 (PMC9970874; doi:10.1038/s42255-022-00730-6)
Supplement: Source Data Fig. 5 — Statistical Source Data [file 42255_2022_730_MOESM8_ESM.xlsx]

## Sheet: Sheet1
	Fig. 5 ↑[H+]-expanded T cells display significantly improved anti-tumor activity
	Fig. 5b		CD45.1+CD8+ (%)							Fig. 5d		CD45.1+CD8+per gram (x105)
		ctrl	1.01	0.9	0.61	0.6	0.81	0.9			ctrl	0.377143	0.931765	0.191483	0.336189	0.54314
		10mM	7.42	7.06	7.55	6.81	7.9	4.54			10mM	1.77968	1.61354	2.21867	1.7628	1.58148
	Donor: 6-12 weeks female OT-I mice Recipient: 6-12 weeks female C57BL/6N mice									Donor: 6-12 weeks female OT-I mice Recipient: 6-12 weeks female C57BL/6N mice
	Fig. 5e		CD45.1+CD8+ (%)							Fig. 5f		CD62L+CD44+ (%)
		ctrl	1.31	1.17	0.53	1.4	1.37				ctrl	54.8	54	51.4	54.5	58.7
		10mM	5.74	2.52	5.16	3.51	3.46				10mM	71	67	70.2	59.5	58.9
	Donor: 6-12 weeks female OT-I mice Recipient: 6-12 weeks female C57BL/6N mice									Donor: 6-12 weeks female OT-I mice Recipient: 6-12 weeks female C57BL/6N mice
	Fig. 5g		Tumor area (mm2) day14
		ctrl	128.925	100.445	122.789	152.393	95.7765
		10mM	75.3056	117.86	78.275	51.224	80.106
	Donor: 6-12 weeks female OT-I mice Recipient: 6-12 weeks female C57BL/6N mice
	Fig. 5i		CD19-CAR T cell (%), Tumor						CD19-CAR T cell (%), Spleen
		ctrl	0.87	0.87	0.3	0.67	1.23	2.85	0.24	0.24	0.59	0.54	0.23	0.082
		10mM	7.8	8.1	3.3	4.46	5.87	4.29	1.19	1.17	1.08	1.19	1.12	0.74
	6-12 weeks female NCG mice
	Fig. 5j		Tumor area (mm2) day10
		ctrl	172.71	158.603	191.642	94.0299	145.289	224.924	101.905	149.82
		10mM	101.632	93.585	81.2394	144.235	113.2	77.9556	136.412	58.8874
	6-12 weeks female NCG mice
