# Supplementary material for: Extracellular acidosis restricts one-carbon metabolism and preserves T cell stemness
Source: Nat Metab. 2023 Jan 30;5(2):314–30. doi: 10.1038/s42255-022-00730-6 (PMC9970874; doi:10.1038/s42255-022-00730-6)
Supplement: Source Data Fig. 6 — Statistical Source Data [file 42255_2022_730_MOESM9_ESM.xlsx]

## Sheet: Sheet1
	Fig. 6 ↑[H+] exposure restricts T cell exhaustion
	Fig. 6b		LAG-3+TIM-3+ (%)				Fig. 6c		LAG-3+TIM-3+ (%)
		ctrl	26.2	26.2	29.8			ctrl	36.1	33.1	31.2	27.8	32.9
		10mM	17.3	15.9	16			10mM	14.5	10.7	14.9	15.4	13.6
							Donor: 6-12 weeks female OT-I mice Recipient: 6-12 weeks female C57BL/6N mice
	Fig. 6d		LAG-3 MFI (x102)					TIM-3 MFI (x102)					PD-1 MFI (x102)
		ctrl	37.56	30.04	32.93	29.51	34.92	16.58	15.79	16.7	14.4	17.28	14.09	15.94	14.83	18.56	16
		10mM	21.55	19.98	18.66	16.29	18.23	9.09	7.79	8.12	7.39	8.05	13.41	13.15	12.93	10.87	9.12
	Donor: 6-12 weeks female OT-I mice Recipient: 6-12 weeks female C57BL/6N mice
	Fig. 6e		LAG-3+TIM-3+ (%)							Fig. 6g		TOX MFI (x102)
		ctrl	87	87.7	85.6	78.6	76	86.7			ctrl	22.39	19.57	17.86	16.99	16.83	16.94
		10mM	64.7	64.8	64.2	78.1	65.4	64.3			10mM	11.74	12.58	14.11	12.04	11.63	11.87
	6-12 weeks female NCG mice									6-12 weeks female NCG mice
	Fig. 6h		TCF1+TIM-3- (%)					TCF1-TIM-3+ (%)
		ctrl	22.8	26.5	24.4	25.2	21.6	31.9	36.4	35.2	28	35.3
		10mM	48.8	37.8	30.4	46.2	42.6	10.4	8.64	6.79	11.9	10.1
	Donor: 6-12 weeks female OT-I mice Recipient: 6-12 weeks female C57BL/6N mice
