# Supplementary material for: Extracellular acidosis restricts one-carbon metabolism and preserves T cell stemness
Source: Nat Metab. 2023 Jan 30;5(2):314–30. doi: 10.1038/s42255-022-00730-6 (PMC9970874; doi:10.1038/s42255-022-00730-6)
Supplement: Source Data Extended Data Fig. 1 — Statistical Source Data [file 42255_2022_730_MOESM10_ESM.xlsx]

## Sheet: Sheet1
	Extended Data Fig. 1 Elevated [H+] promotes T cell differentiation to memory state
	Extended Data Fig. 1a		CD45RO-CD27+ (%)			CD45RO+CD27+ (%)			CD45RO+CD27- (%)			CD45RO-CD27- (%)
		Ctrl	37.2	36.5	36	14.3	15.6	16.3	34.5	36.1	35.4	14	11.8	12.3
		10mM	61.1	59.3	60.9	18	19.3	17.7	15.4	16	16.4	5.53	5.32	5.04
		pH6.6	44.1	43.9	45.1	21.9	21.5	21.9	27.7	27.7	26.8	6.25	6.94	6.23
	Extended Data Fig. 1b		TCF1 MFI (x102)
		Ctrl	2.07	2.1	2.05
		10mM	6.39	6.48	6.37
		pH6.6	6.96	6.76	6.78
	6-12 weeks female OT-I mice
	Extended Data Fig. 1h		TNF-α+IFN-γ+ (%)
		Ctrl	82.7	82.8	82.5
		10mM	52.8	51.5	52.5
		–10mM	81.2	80.7	81.3
		pH6.6	51.9	51.6	51.2
		–pH6.6	79.8	81.3	81.2
	6-12 weeks male OT-I mice
	Extended Data Fig. 1i		TCF1 MFI (x102)
		Ctrl	12.73	12.79	12.7
		10mM	13.34	12.8	13.28
		pH6.6	12.15	11.98	12.47
	6-12 weeks male OT-I mice
	Extended Data Fig. 1k		Normalized TCF1 expression (fold change)
	Sodium lactate	Ctrl	1.00157	1.03226	1
		10mM	1.33596	1.34697	1.40283
	Lactic acid	Ctrl	1.00529	1.02645	1
		10mM	5.51852	5.63492	5.5873
