# Supplementary material for: Extracellular acidosis restricts one-carbon metabolism and preserves T cell stemness
Source: Nat Metab. 2023 Jan 30;5(2):314–30. doi: 10.1038/s42255-022-00730-6 (PMC9970874; doi:10.1038/s42255-022-00730-6)
Supplement: Source Data Extended Data Fig. 2 — Statistical Source Data [file 42255_2022_730_MOESM11_ESM.xlsx]

## Sheet: Sheet1
	Extended Data Fig. 2 ↑[H+] exposure limits nutrient uptake and results in T cell metabolic alterations
	Extended Data Fig. 2c		Relative SLC2A1 mRNA level			Relative SLC2A3 mRNA level			Relative LDHA mRNA level			Relative CPT1α mRNA level
		Ctrl	1.03	1	0.97	0.97	0.94	1.09	0.95	1.03	1.03	1.04	0.91	1.06
		10mM	0.29	0.39	0.52	0.35	0.39	0.38	0.47	0.55	0.48	1.43	1.21	1.39
	Extended Data Fig. 2e		Scaled G-6-P intensity				Scaled F-6-P intensity				Scaled PEP intensity
		Ctrl	15.4968	13.1288	15.3153	14.1219	3.55243	4.025	3.37143	3.54029	3.84371	2.58391	2.3641	3.8275
		10mM	9.35604	11.0931	7.31994	7.60726	2.25807	2.8331	2.02081	2.03002	2.07082	1.01042	2.00979	1.3783
	Extended Data Fig. 2f		Scaled acetyl-carnitine intensity				Scaled hexanoyl-carnitine intensity				Scaled palmitoyl-carnitine intensity
		Ctrl	3.03439	3.2106	2.74293	2.94667	0.60596	0.677947	0.371702	0.588527	7.23025	5.56929	3.94393	5.74316
		10mM	4.34323	4.29689	4.15908	4.34449	1.68831	1.75573	1.22435	1.31458	7.51341	9.01295	8.41795	8.00418
	Extended Data Fig. 2h		Relative 13C-Glucose concentration in supernatant
		Ctrl	1	1.02913	1.08141
		10mM	1.36216	1.25016	1.36785
	Extended Data Fig. 2i		FL C16 MFI (x102)
		Ctrl	143.626	149.705	146.243
		10mM	81.917	82.974	83.246
