# Supplementary material for: Extracellular acidosis restricts one-carbon metabolism and preserves T cell stemness
Source: Nat Metab. 2023 Jan 30;5(2):314–30. doi: 10.1038/s42255-022-00730-6 (PMC9970874; doi:10.1038/s42255-022-00730-6)
Supplement: Source Data Extended Data Fig. 3 — Statistical Source Data [file 42255_2022_730_MOESM12_ESM.xlsx]

## Sheet: Sheet1
	Extended Data Fig. 3 ↑[H+] exposure suppresses mTOR signaling
	Extended Data Fig. 3c		Relative p-NF-κB protein level			Relative p-AKT protein level
		Ctrl	1	1	1	1	1	1
		10mM	0.263811	0.264882	0.326611	0.219597	0.197264	0.275812
		pH6.6	0.402441	0.425219	0.444359	0.382955	0.379523	0.46433
	Extended Data Fig. 3d		Normalized cell size
		Ctrl	1	0.932017	0.94088
		10mM	0.803407	0.809098	0.803744
		pH6.6	0.87272	0.85517	0.853167
	Extended Data Fig. 3e		TCF1 MFI (x102)
		Ctrl	3.75	3.5	3.66
		Rapa	4.93	5.16	4.87
	Extended Data Fig. 3f		Relative BACH2 mRNA level			Relative KLF2 mRNA level
		Ctrl	1.00463	1.00463	0.990801	1.01162	1.02574	0.963707
		Rapa	2.32409	2.22942	2.61474	1.76133	1.95432	1.82344
