# Supplementary material for: Extracellular acidosis restricts one-carbon metabolism and preserves T cell stemness
Source: Nat Metab. 2023 Jan 30;5(2):314–30. doi: 10.1038/s42255-022-00730-6 (PMC9970874; doi:10.1038/s42255-022-00730-6)
Supplement: Source Data Extended Data Fig. 4 — Statistical Source Data [file 42255_2022_730_MOESM13_ESM.xlsx]

## Sheet: Sheet1
	Extended Data Fig. 4 Exogenous methionine supplementation reprograms ↑[H+]-induced restriction of methionine metabolism and stemness-like phenotype
	Extended Data Fig. 4b		Relative MTR mRNA level			Relative AHCY mRNA level			Relative BHMT mRNA level			Relative SHMT1 mRNA level			Relative SHMT2 mRNA level
		Ctrl	1.02	1	0.99	1.14	1	0.88	1	0.9	1.12	1	0.85	1.18	0.99	0.99	1.03
		10mM	0.64	0.64	0.51	0.49	0.5	0.52	0.42	0.58	0.53	0.43	0.63	0.41	0.59	0.59	0.72
	Extended Data Fig. 4c		Scaled methionine intensity				Scaled SAM intensity				Scaled SAH intensity				Scaled serine intensity				Scaled homocysteine intensity
		Ctrl	4.70362	4.40558	5.44618	5.77303	3.31878	3.65699	2.9591	3.9472	4.40761	4.44903	7.47113	5.47632	2.26235	2.58081	1.87416	2.34684	4.86779	2.59848	3.95956	3.8417
		10mM	1.98801	2.51458	3.82735	2.89169	2.09517	3.29023	1.87895	2.51847	3.62035	3.43141	3.78926	3.7821	4.75193	4.20048	4.98024	5.89656	8.27168	11.9234	9.43784	6.61453
	Extended Data Fig. 4d		Relative 13C-Methionine uptake
		Ctrl	0.921229	1	1.32719
		10mM	0.382004	0.483322	0.713518
		10mM+Met	0.905251	0.77456	0.920149
	Extended Data Fig. 4e		TCF1+CD8+ (%)
		Ctrl	46.4	46.7	46.7
		–Met	67.8	66.7	68.3
	6-12 weeks female OT-I mice
	Extended Data Fig. 4h		TCF1 MFI (x102)
		Ctrl	2.87	3.05	2.8
		pH6.6	8.23	8.59	8.63
		pH6.6+Met	6.78	6.23	6.82
	Extended Data Fig. 4i		TCF1 MFI (x102)
		Ctrl	3.1	3.35	2.99
		10mM	11	12.6	11.13
		10mM+SAM	7.65	8.13	7.87
		10mM+SAH	11.06	10.02	9.89
