# Supplementary material for: Extracellular acidosis restricts one-carbon metabolism and preserves T cell stemness
Source: Nat Metab. 2023 Jan 30;5(2):314–30. doi: 10.1038/s42255-022-00730-6 (PMC9970874; doi:10.1038/s42255-022-00730-6)
Supplement: Source Data Extended Data Fig. 5 — Statistical Source Data [file 42255_2022_730_MOESM14_ESM.xlsx]

## Sheet: Sheet1
	Extended Data Fig. 5 ↑[H+] exposure triggers the changes of epigenetic patterns in T cells
	Extended Data Fig. 5b		Relative H3K4me3 protein level			Relative H3K79me2 protein level			Relative H3K9me2 protein level
		Ctrl	1	1	1.00001	1	1	1	1	1	1
		10mM	1.35208	1.70401	1.36148	1.02864	1.29478	1.10596	0.985084	1.18822	1.11503
		10mM+Met	1.27772	1.27797	1.23785	1.02241	0.9087	1.03335	0.968608	1.07611	1.10655
	Extended Data Fig. 5d		Relative EZH2 protein level
		Ctrl	1.00001	1.00001	1
		10mM	0.443185	0.352563	0.130485
		pH6.6	0.643425	0.365571	0.540115
	Extended Data Fig. 5e		TCF1 MFI (x103)
		Ctrl	4.276	4.413	3.969
		EZH2i	6.939	7.059	7.613
	Extended Data Fig. 5f		CCR7+CD62L+CD8+(%)
		Ctrl	2.9	3.96	3.69
		EZH2i	24.3	29.2	29
	Extended Data Fig. 5h		Relative BACH2 mRNA level			Relative KLF2 mRNA level			Relative LEF1 mRNA level			Relative TCF7 mRNA level
		Ctrl	0.974905	1.07923	0.870551	1	1.02101	0.823591	1	1.04247	1.05702	1	1.08674	0.97942
		10mM	1.97246	1.8025	2.07053	1.45397	1.31951	1.50525	3.29436	3.05252	3.24901	6.77396	6.32033	7.01285
		10mM+Met	1.34723	1.31343	1.40444	0.972655	1.00928	1.00696	2.44528	2.50244	2.60268	4.62675	4.70219	4.78991
