# Supplementary material for: Extracellular acidosis restricts one-carbon metabolism and preserves T cell stemness
Source: Nat Metab. 2023 Jan 30;5(2):314–30. doi: 10.1038/s42255-022-00730-6 (PMC9970874; doi:10.1038/s42255-022-00730-6)
Supplement: Source Data Extended Data Fig. 6 — Statistical Source Data [file 42255_2022_730_MOESM15_ESM.xlsx]

## Sheet: Sheet1
	Extended Data Fig. 6 MYC-SLC7A5 axis is involved in the direct regulation of↑[H+]-induced methionine restriction and consequent stemness-like status
	Extended Data Fig. 6a		Relative SLC7A5 mRNA level				Relative SLC38A1 mRNA level				Relative SLC38A2 mRNA level
		Ctrl	7.9031	6.80128	7.63922	6.90881	11.2547	12.0518	12.026	12.0227	7.11347	7.49862	7.38732	7.28948
		10mM	3.06173	2.91549	4.44038	4.65329	11.0234	10.1793	11.0419	11.0457	5.90891	5.53085	6.26033	6.41388
	Extended Data Fig. 6b		Relative SLC7A5 protein level			Relative SLC38A2 protein level			Relative SLC38A1 protein level
		Ctrl	1.00001	1	0.999979	0.999999	1	1	1.00001	1.00001	1
		10mM	0.446882	0.293648	0.156918	0.582293	0.367641	0.575975	0.963707	0.849789	1.20061
		pH6.6	0.587032	0.414608	0.602523	0.545599	0.382813	0.665733	1.15935	0.952387	1.10248
	Extended Data Fig. 6d		Relative MYC protein level
		Ctrl	1	1	1
		10mM	0.440165	0.123209	0.168421
		pH6.6	0.453575	0.383024	0.338892
	Extended Data Fig. 6e		NCL fold enrichment			SLC7A5 fold enrichment			SLC38A1 fold enrichment			SLC38A2 fold enrichment
		IgG	2.15846	2.71321	1.95884	47.1766	52.7098	54.5686	2.39496	3.09513	4.40762	3.55537	3.09513	3.24901
		Ctrl	107.635	93.7015	102.537	515.561	533.742	613.109	8.39773	8.87656	4.34694	59.3016	53.8174	44.0173
		10mM	44.3235	54.5686	54.1917	263.197	270.597	310.834	4.89056	4.82323	4.25748	21.259	24.761	17.8766
	Extended Data Fig. 6f		Relative SLC7A5 protein level			Relative SLC38A2 protein level			Relative SLC38A1 protein level
		Vector+Ctrl	1.00001	1	1	1	1	1	1.00001	1	1
		Vector+10mM	0.6492	0.560788	0.548436	0.677034	0.26343	0.339409	0.890898	1.16048	1.06057
		MYC+10mM	1.22357	1.69619	1.3289	1.46378	1.15352	1.6473	0.948043	1.1615	0.923802
	Extended Data Fig. 6g		Relative MYC protein level			Relative SLC7A5 protein level			Relative SLC38A2 protein level
		Ctrl	0.999999	1	1	1	1	1	1	0.999999	1
		10mM	0.356704	0.345648	0.194595	0.309303	0.458116	0.19719	0.470686	0.628845	0.483678
		10mM+Met	0.680493	1.08036	0.998018	0.918744	1.05014	1.00224	1.12212	1.32581	0.796621
	Extended Data Fig. 6h		TCF1 MFI (x102)
		Vector+Ctrl	17.22	17.98	16.32
		Vector+10mM	38.87	35.12	39.35
		SLC7A5+10mM	25.96	25.33	25.52
	Extended Data Fig. 6i		CCR7+CD62L+CD8+(%)
		Vector+Ctrl	7.45	8.31	7.1
		Vector+10mM	42.9	42.8	43.2
		SLC7A5+10mM	29.1	27.8	27.3
