# Supplementary material for: Extracellular acidosis restricts one-carbon metabolism and preserves T cell stemness
Source: Nat Metab. 2023 Jan 30;5(2):314–30. doi: 10.1038/s42255-022-00730-6 (PMC9970874; doi:10.1038/s42255-022-00730-6)
Supplement: Source Data Extended Data Fig. 7 — Statistical Source Data [file 42255_2022_730_MOESM16_ESM.xlsx]

## Sheet: Sheet1
	Extended Data Fig. 7 The relevance between MYC-SLC7A5 axis and different subpopulations of CD8+ T cells in vivo
	Extended Data Fig. 7a		MYC MFI
		LY108+TIM-3-	310	374	328	337	348	322	325
		LY108-TIM-3+	404	472	377	437	435	394	359
	Donor: 6-12 weeks female OT-I mice Recipient: 6-12 weeks female C57BL/6N mice
	Extended Data Fig. 7b		Relative SLC7A5 mRNA level
		LY108+TIM-3-	0.876606	1.03526	0.99654
		LY108-TIM-3+	2.44528	1.87905	2.13613
	Donor: 6-12 weeks female OT-I mice Recipient: 6-12 weeks female C57BL/6N mice
