# Supplementary material for: Extracellular acidosis restricts one-carbon metabolism and preserves T cell stemness
Source: Nat Metab. 2023 Jan 30;5(2):314–30. doi: 10.1038/s42255-022-00730-6 (PMC9970874; doi:10.1038/s42255-022-00730-6)
Supplement: Source Data Extended Data Fig. 8 — Statistical Source Data [file 42255_2022_730_MOESM17_ESM.xlsx]

## Sheet: Sheet1
	Extended Data Fig. 8 Increased [H+] enhances mitochondrial activity
	Extended Data Fig. 8b		Glycolytic capacity (%)			Mitochondrial dependence (%)
		ctrl	55.5195	59.8561	57.2338	44.4805	40.1439	42.7662
		pH6.6	44.1577	39.3588	34.5649	55.8423	60.6412	65.4351
	Extended Data Fig. 8d		Basal OCR (pmol/min)									Maximal Respiration (pmol/min)
		ctrl	215.365	197.5	191.023	150.81	151.02	151.659	167.692	164.432	164.416	288.629	280.931	272.36	310.374	301.24	290.893	143.573	135.13	132.159
		pH6.6	293.628	291.49	294.969	363.02	360.634	362.397	293.6	279.942	279.992	576.333	534.565	503.592	694.927	616.332	546.066	465.245	411.106	388.877
	Extended Data Fig. 8e		SRC (% of Basal OCR)
		ctrl	32.1604	50.0253	56.5025	88.2905	88.0806	87.441	64.1123	67.3722	67.3882
		pH6.6	285.207	287.345	283.866	157.648	160.034	158.271	185.911	199.57	199.519
	Extended Data Fig. 8f		Basal ECAR (mpH/min)									Stressed ECAR (mpH/min)
		ctrl	87.0136	85.1531	85.336	86.8559	87.1747	87.0273	83.9189	84.5869	84.8651	163.433	172.244	172.828	151.177	161.877	162.264	171.491	177.955	178.786
		pH6.6	78.913	79.1522	79.297	79.864	80.489	80.3469	80.9722	80.4794	80.4549	128.444	129.878	136.898	106.494	110.883	120.412	128.072	132.925	142.237
	Extended Data Fig. 8g		Relative COXⅣ protein level			Relative TIM23 protein level
		ctrl	0.999999	1.00001	0.999999	1.00001	1	0.999996
		10mM	2.07121	2.40687	1.86915	2.14102	1.8578	1.92437
		pH6.6	2.16918	2.64313	2.04779	1.97153	1.8371	1.86834
	Extended Data Fig. 8h		MTG MFI (x102)
		ctrl	19.53	19.74	18.55
		10mM	30.76	29.8	30.11
		pH6.6	27.16	31.65	28.21
	6-12 weeks female OT-I mice
	Extended Data Fig. 8i		TMRM MFI (x102)
		ctrl	13.92	16.95	14.8
		10mM	9.81	9.66	8.22
		pH6.6	11.81	7.78	7.23
	6-12 weeks female OT-I mice
	Extended Data Fig. 8j		Relative MFN1 mRNA level			Relative MFN2 mRNA level			Relative OPA1 mRNA level
		ctrl	0.96	0.93	1.11	1.03	1	0.98	0.97942	1	0.993092
		10mM	1.3	1.45	1.3	1.43	1.41	1.43	1.45397	1.3566	1.43396
		pH6.6	1.58	1.58	1.65	1.26	1.25	1.3	1.75321	1.61328	1.54757
