# Supplementary material for: Extracellular acidosis restricts one-carbon metabolism and preserves T cell stemness
Source: Nat Metab. 2023 Jan 30;5(2):314–30. doi: 10.1038/s42255-022-00730-6 (PMC9970874; doi:10.1038/s42255-022-00730-6)
Supplement: Source Data Extended Data Fig. 9 — Statistical Source Data [file 42255_2022_730_MOESM18_ESM.xlsx]

## Sheet: Sheet1
	Extended Data Fig. 9 Exposure to ↑[H+] enhances T cell persistence
	Extended Data Fig. 9a		Annexin Ⅴ+PI+ (%)			Annexin Ⅴ+PI- (%)			Double negative (%)
		ctrl	13.9	12.6	13.5	1.46	0.73	1.49	80.9	81.3	81.3
		10mM	14.4	15.9	14.4	1.97	3.63	2.34	79.8	76.1	79.6
	6-12 weeks female OT-I mice
	Extended Data Fig. 9b		CD45.1+CD8+ (%), SP
		ctrl	0.67	0.51	0.37	0.42	0.52	0.41
		10mM	0.81	0.84	1.18	1.45	1.53	1.56
	Donor: 6-12 weeks female OT-I mice Recipient: 6-12 weeks female C57BL/6N mice
	Extended Data Fig. 9c		CD45.1+CD8+ (%), LN
		ctrl	0.32	0.28	0.71	0.58	0.19	0.48
		10mM	2.11	2.61	2.51	2.44	2.33	2.09
	Donor: 6-12 weeks female OT-I mice Recipient: 6-12 weeks female C57BL/6N mice
	Extended Data Fig. 9d		CD45.1+CD8+ (%), dLN
		ctrl	10.5	10.1	9.7	9.77	9.48
		10mM	22	17.2	12.7	21.5	18.1
	Donor: 6-12 weeks female OT-I mice Recipient: 6-12 weeks female C57BL/6N mice
	Extended Data Fig. 9e		CD62L+CD44+ (%), dLN
		ctrl	58.6	70.6	66.1	66.2	65.6
		10mM	73.9	76.7	77.8	77.7	76.4
	Donor: 6-12 weeks female OT-I mice Recipient: 6-12 weeks female C57BL/6N mice
	Extended Data Fig. 9f		Annexin Ⅴ+PI+			Annexin Ⅴ+PI-			Double negative
		ctrl	11.6	11.9	11.6	11.8	14.9	12.2	73.5	70.7	73.1
		10mM	8.2	8.49	7.61	10.4	10.2	10.7	80.3	80.2	80.8
	Extended Data Fig. 9g		CCR7+CD62L+CD8+(%)
		ctrl	4.36	4.38	4.87
		10mM	44.7	43.5	43.9
	Extended Data Fig. 9h		TCF1 MFI (x102)
		ctrl	3.35	3.35	3.28
		10mM	11.76	12.01	11.86
