# Supplementary material for: Extracellular acidosis restricts one-carbon metabolism and preserves T cell stemness
Source: Nat Metab. 2023 Jan 30;5(2):314–30. doi: 10.1038/s42255-022-00730-6 (PMC9970874; doi:10.1038/s42255-022-00730-6)
Supplement: Source Data Extended Data Fig. 10 — Statistical Source Data [file 42255_2022_730_MOESM19_ESM.xlsx]

## Sheet: Sheet1
	Extended Data Fig. 10 ↑[H+]-expanded T cells are less exhausted
	Extended Data Fig. 10a		LAG-3 MFI (x102)			TIM-3 MFI (x102)			PD-1 MFI (x102)
		ctrl	24.98	24.67	24.83	3.34	3.38	3.49	1.35	1.37	1.31
		10mM	12.19	11.35	12.18	2.97	2.94	2.98	1.47	1.36	1.49
	Extended Data Fig. 10c		TOX MFI (x102)
		ctrl	5.59	5.16	7.33	5.45	6.8
		10mM	3.9	3.96	3.71	4.91	4.46
	Donor: 6-12 weeks female OT-I mice Recipient: 6-12 weeks female C57BL/6N mice
	Extended Data Fig. 10d		TOX MFI (x102)
		ctrl	1.59	1.62	1.66
		10mM	1.05	1.06	1.06
	Extended Data Fig. 10e		LY108+TIM-3- (%)
		ctrl	12.7	13.8	19.5	8.22	12.9
		10mM	21.4	27.9	21.7	25.3	21.1
	Donor: 6-12 weeks female OT-I mice Recipient: 6-12 weeks female C57BL/6N mice
	Extended Data Fig. 10f		TNF-α+IFN-γ+ (%)
		ctrl	11.1	10.5	10.2	9.52	13
		10mM	16.2	21.6	19.9	23.8	21.4
	Donor: 6-12 weeks female OT-I mice Recipient: 6-12 weeks female C57BL/6N mice
